# Supplementary material for: The Antimicrobial Potency of Mesoporous Silica Nanoparticles Loaded with Melissa officinalis Extract
Source: Pharmaceutics. 2024 Apr 10;16(4):525. doi: 10.3390/pharmaceutics16040525 (PMC11054826; doi:10.3390/pharmaceutics16040525)
Supplement: Supplementary file 1 [file pharmaceutics-16-00525-s001.zip]

Archive with 1 entries (1 files):
- pharmaceutics-2892442-supplementary.pdf
